# Supplementary material for: The Nucleocapsid Protein of SARS-CoV-2, Combined with ODN-39M, Is a Potential Component for an Intranasal Bivalent Vaccine with Broader Functionality
Source: Viruses. 2024 Mar 8;16(3):418. doi: 10.3390/v16030418 (PMC10976088; doi:10.3390/v16030418)
Supplement: Supplementary file 1 [file viruses-16-00418-s001.zip]

Archive with 1 entries (1 files):
- viruses-2877407-supplementary.pdf
